# Supplementary material for: The Impact of Heterologous Regulatory Genes from Lipodepsipeptide Biosynthetic Gene Clusters on the Production of Teicoplanin and A40926
Source: Antibiotics (Basel). 2024 Jan 24;13(2):115. doi: 10.3390/antibiotics13020115 (PMC10886168; doi:10.3390/antibiotics13020115)
Supplement: Supplementary file 1 [file antibiotics-13-00115-s001.zip]

Archive with 1 entries (1 files):
- antibiotics-2819291-supplementary.pdf
